# Supplementary material for: Manipulation of components of the renin angiotensin system in renal proximal tubules fails to alter atherosclerosis in hypercholesterolemic mice
Source: Front Cardiovasc Med. 2023 Aug 16;10:1250234. doi: 10.3389/fcvm.2023.1250234 (PMC10466789; doi:10.3389/fcvm.2023.1250234)
Supplement: Supplementary file 2 [file Datasheet2.xlsx]

## Sheet: Figure 1
Figure 1A. Plasma renin concentrations (AngI ng/ml/hr)					Figure 1B. Systolic blood pressure (mm Hg)
Male		Female			Male		Female
Vehicle	Losartan	Vehicle	Losartan		Vehicle	Losartan	Vehicle	Losartan
49.445	4150	259.965	8206		109.913	99.832	103.465	95.897
82.92	1587.15	405.75	25281		108.119	105.2	106.921	88.9298
54.53	1310.1	195.72	3937		116.322	99.4481	107.686	81.154
120.1	1414.2	180.99	17499		112.376	101.806	104.135	72.2963
72.07	1183.2	131.185	17499		103.953	102.875	111.265	85.6958
88.71	1185	92.6	6122		113.867	92.8754	102.596	89.6956
50.48	549	76.615	7678		115.133	102.193	110.45	86.924
61.61	1719.9	55.315	4000.5		108.185	99.8194	105.808	86.6857
92.515	4102	142.835	3322.95		104.328	96.1029	107.782	91.9922
93.045	1384.95		32392		107.508	105.885		83.9978
Figure 1C. Plasma total cholesterol concentrations (mg/dl)					Figure 1D. Atherosclerosis percent lesion area
Male		Female			Male		Female
Vehicle	Losartan	Vehicle	Losartan		Vehicle	Losartan	Vehicle	Losartan
1922.2	1927.9	1630.75	1481.54		27.7561	14.9837	16.8486	16.2687
1686.94	1582.17	1321.15	1264.28		28.4768	15.6877	19.0616	5.77904
2345.35	2080.9	1048.5	1583.89		17.0107	12.6172	24.9924	10.8168
1886.91	2053.01	1674.28	1620.59		28.8522	20.8633	23.9693	4.4843
1174.55	1764.26	1514.77	1759.24		21.5285	13.0348	30.112	11.8782
1758.39	1588.28	987.074	1784.56		14.2857	22.5086	19.3191	14.0625
2043.63	2144.16	1761.14	1635.24		26.0067	3.32413	16.9954	11.2664
2208.62	2011.79	1536.43	1368.59		22.7158	16.3495	19.0438	16.0765
2090.99	2214.23	1465.75	1556.49		24.7534	9.02256	20.4427	17.7986
1819.56	1887.88		1625.36		17.287	10.3547		10.4491

## Sheet: Figure 3
Figure 3B. Relative abundance of renal Agtr1a mRNA					Figure 3D. Plasma renin concentration (AngI ng/ml/hr)					Figure 3E. Systolic blood pressure (mm Hg)
Male		Female			Male		Female			Male		Female
PTC-AT1aR+/+	PTC-AT1aR-/-	PTC-AT1aR+/+	PTC-AT1aR-/-		PTC-AT1aR+/+	PTC-AT1aR-/-	PTC-AT1aR+/+	PTC-AT1aR-/-		PTC-AT1aR+/+	PTC-AT1aR-/-	PTC-AT1aR+/+	PTC-AT1aR-/-
0.963214	0.613982	0.944217	0.549869		152.065	88.195	50.405	201.97		104.453	97.5119	104.4	101.357
0.968137	0.526332	0.653094	0.588478		95.52	164.72	69.955	156.005		108.256	113.617	106.75	102.994
0.923092	0.501159	0.762233	0.60606		136.655	98.36	129.535	103.715		105.347	104.431	108.007	108.471
0.632536	0.567295	1.11499	0.614558		87.9	116.3	80.275	130.75		108.228	106.222	122.017	99.7307
1.41073		1.47134			173.34	100.12	56.47	81.955		113.856	114.251	98.4211	110.947
1.09603		1.07521			153.29	112.815	137.32	64.89		114.01	105.282	105.097	106.857
1.1878		1.20611			100.31	39.13	106.705	57.62		103.455	112.573	114.196	106.078
					41.83	106.28	67.225	128.785		118.319	115.751	96.3833	98.5881
					145.645	85.08	55.79	51.53		112.085	111.863	100.178	110.382
					52.24	37.815	96.835	34.12		110.648	113.279	98.3519	105.965
					45.51	56.265	95.78	69.465		111.921	127.778	108.327	101.863
					166.62					89.4423
					79.025					110.534
Figure 3F. Plasma total cholesterol concentrations (mg/dl)					Figure 3G. Atherosclerosis percent lesion area
Male		Female			Male		Female
PTC-AT1aR+/+	PTC-AT1aR-/-	PTC-AT1aR+/+	PTC-AT1aR-/-		PTC-AT1aR+/+	PTC-AT1aR-/-	PTC-AT1aR+/+	PTC-AT1aR-/-
1857.27	1562.1	1235.67	1149.45		43.77	14.76	18.21	21.22
1678.69	1366.95	823.531	902.847		28.44	22.3	19.57	23.58
1254.25	1871.96	1357.53	1152.59		24.48	22.25	25.36	20.38
1566.49	1739.18	959.573	1198.9		22.77	30.63	24.86	22.61
1523.44	1452.03	1191.81	932.591		27.87	17.98	27.5095	19.95
1663.25	874.359	1161.96	1192.5		30.85	17.98	15.8259	22.08
1389.66	1320.85	1126.13	1385.5		18.4332	19.2969	15.6283	12.5168
1441.01	1262.41	1163.23	1450.35		13.2413	22.4954	27.9398	37.3198
1190.28	1386.45	1254.49	1400.82		19.4122	10.3064	25.4711	30.9339
1628.72	1888.35	2105.18	1741.42		20.6271	20.3259	17.734	30.1554
1282.44	1789.62	1324.82	1003.36		15.2995	21.869	37.3057	22.6824
646.573					19.4123
1539.45

## Sheet: Figure 4
Figure 4B. Relative abundance of Ace mRNA					Figure 4D. Systolic blood pressure (mm Hg)
Male		Female			Male		Female
PTC-ACE+/+	PTC-ACE-/-	PTC-ACE+/+	PTC-ACE-/-		PTC-ACE+/+	PTC-ACE-/-	PTC-ACE+/+	PTC-ACE-/-
1.49204	0.353337	1.70435	0.522748		140.894	112.8	111.531	110.2
1.31361	0.445105	0.155991	0.52296		114.211	119.699	104.069	108.263
0.897252	0.324326	1.14461	0.884845		130.663	117.932	108.333	110.134
1.2415	0.332761	1.29623	0.325506		107.15	129.301	127.637	139.75
0.94018	0.438971	0.824284	0.716589		129.275	121.213	123.95	119.369
0.627333	0.485496	0.937625	1.00123		113.55	117.737	118.433	116.617
0.54238	0.297411	1.23719	0.494643		113.533	112.212	135.567	120.156
1.77393	0.155398	0.844891			135.382	116.38	109.15	116.152
0.939548	0.328462	0.791497			115.583	111.162	105.807
0.628101	0.250687	1.13815			126.483	115.4	111.433
	0.791685	1.13066				118.62	112.346
	0.451793	1.47187				119.917	95.407
		2.09322					104.506
Figure 4E. Plasma total cholesterol concentrations (mg/dl)					Figure 4F. Atherosclerosis percent lesion area
Male		Female			Male		Female
PTC-ACE+/+	PTC-ACE-/-	PTC-ACE+/+	PTC-ACE-/-		PTC-ACE+/+	PTC-ACE-/-	PTC-ACE+/+	PTC-ACE-/-
2412	1775.5	1215	1015		1.73092	15.492	10.1254	12.2878
1788	1880.5	1225.5	1310		20.1952	16.9695	12.3932	3.13364
1299.5	1869.5	1191	1386.5		15.6837	21.4411	10.919	16.9177
1383.5	1773.5	946	1347.5		3.34505	18.5843	4.21368	15.4216
852.5	1646	1189.5	1064		12.2724	13.6333	5.53746	11.0208
1466	2165.5	1229	1167.5		24.3051	13.2506	10.1254	15.6148
2316	1755.5	1113.5	887.5		6.08769	12.1559	19.4145	14.3503
2068.5	1610	1505.5	962.5		14.8018	18.0432	12.3932
1510.5	2052.5	1107.5			13.13	16.598	27.9288
1175	1952.5	748.5			14.8855	27.1745	31.0797
	2004.5	1264				24.0512	22.7114
	1053.5	1352.5				25.9811	23.79
							19.9234

## Sheet: Figure 5
Figure 5B. Relative abundance of renal hAGT mRNA					Figure 5C. Relative abundance of renal hREN mRNA					Figure 5E. Mouse plasma renin concentrations (AngI ng/ml/hr)
Wild type	Kap-hAGT	Kap-hREN	Kap-hAGT x Kap-hREN		Wild type	Kap-hAGT	Kap-hREN	Kap-hAGT x Kap-hREN		Wild type	Kap-hAGT	Kap-hREN	Kap-hAGT x Kap-hREN
ND	0.832244	ND	1.07706		ND	ND	1.57794	1.5462		155.39	156.515	138.245	102.89
ND	1.65107	ND	0.663236		ND	ND	0.99311	0.580041		66.265	122.91	217.25	152.935
ND	0.627838	ND	0.34819		ND	ND	0.638136	0.715863		52.415	128.43	168.245	109.035
ND	1.15914		0.316769		ND	ND		0.396183		90.955	78.2		65.13
ND					ND					235.645
ND					ND					116.38
Figure 5F. Systolic blood ressure (mm Hg)					Figure 5G. Plasma total cholesterol concentrations (mg/dl)					Figure 5H. Atherosclerosis percent lesion area
Wild type	Kap-hAGT	Kap-hREN	Kap-hAGT x Kap-hREN		Wild type	Kap-hAGT	Kap-hREN	Kap-hAGT x Kap-hREN		Wild type	Kap-hAGT	Kap-hREN	Kap-hAGT x Kap-hREN
113.776	102.937	108.373	133.5		1244.27	1839.86	1739.97	2007.39		9.7371	7.17949	5.70652	14.2829
108.042	124.54	113.81	113.198		990.252	1644.39	948.553	1314.62		13.7048	13.8139	12.0464	8.84103
109.335	114.981	102.67	111.553		1479.78	1419.07	1111.13	1587.78		17.425	23.1964	6.74717	8.55422
108.887	114.051		127.936		1611.02	1853.51		683.096		9.72355	10.206		13.3109
101.745					1163.47					17.3183
111.355					1597.57					7.86458
ND: Not Detected (Cq > 30)

## Sheet: Figure 6
Figure 6B. Relative abundance of Hepatic hAGT mRNA				Figure 6C. Plasma hAGT concentrations(μg/ml)				Figure 6E. Relative abundance of renal hREN mRNA
Wild-type	Kap-hREN			Wild-type	Kap-hREN			Wild-type	Kap-hREN
Null.AAV	Null.AAV	hAGT.AAV		Null.AAV	Null.AAV	hAGT.AAV		Null.AAV	Null.AAV	hAGT.AAV
ND	ND	1.40655		ND	ND	5.924		ND	1.04014	0.613095
ND	ND	0.295438		ND	ND	1.2		ND	1.6021	1.46197
ND	ND	0.68604		ND	ND	4.196		ND	0.426946	0.628745
ND	ND	1.97898		ND	ND	8.98		ND	1.04558	0.771991
ND	ND	1.18088		ND	ND	4.982		ND	2.37006	1.24508
ND	ND	1.18756		ND	ND	9.946		ND	1.03944	1.25238
ND	ND	1.26393		ND	ND	5.988		ND	0.39916	1.60512
ND	ND			ND	ND			ND	1.36705
ND				ND				ND
Figure 6G. Mouse plasma renin concentrations (AngI ng/ml/hr)				Figure 6H. Systolic blood pressure (mm Hg)				Figure 6I. Plasma total cholesterol concentrations (mg/dl)				Figure 6J. Atherosclerosis percent lesion area
Wild-type	Kap-hREN			Wild-type	Kap-hREN			Wild-type	Kap-hREN			Wild-type	Kap-hREN
Null.AAV	Null.AAV	hAGT.AAV		Null.AAV	Null.AAV	hAGT.AAV		Null.AAV	Null.AAV	hAGT.AAV		Null.AAV	Null.AAV	hAGT.AAV
83.115	51.04	60.715		143.186	140.913	159.075		1312.5	1174.5	1570		2.09572	7.97498	2.29614
47.915	81.775	76.795		148.968	160.868	170.417		1467.5	754	1136		1.20658	4.18733	2.70658
43.23	167.02	152.525		145.412	138.417	172.978		1460	1300	1801.5		4.64252	1.86829	1.00176
126.835	116.725	239.21		151.94	155.143	147.019		917	990.5	1098.5		4.04825	2.05332	3.05545
144.615	128.525	183.82		159.676	151.458	167.476		1130	1064.5	1508.5		4.12576	4.63158	1.90787
98.635	248.395	239.665		137.056	149.5	136.816		1370	1443.5	1004.5		3.92778	3.05513	2.67812
172.295	153.985	189.185		172.756	164.266	145.836		1424.5	1595.5	1128.5		3.81905	2.56522	2.46218
76.795	172.97			154.895	146.307			1221	1523.5			4.95515	1.44986
233.385				159.231				1452				4.8585
